# Supplementary material for: ADH1B, ADH1B/C and CYP2E1 Gene Polymorphism and the Risk of Fetal Alcohol Spectrum Disorder
Source: Genes (Basel). 2023 Jul 2;14(7):1392. doi: 10.3390/genes14071392 (PMC10379323; doi:10.3390/genes14071392)
Supplement: Supplementary file 1 [file genes-14-01392-s001.zip]

Archive with 2 entries (2 files):
- Questionnaire developed by Wolańczyk and Kołakowski.pdf
- Supplementary Materials.pdf
